# Supplementary material for: Antimicrobial Resistance and Genomic Characterization of Campylobacter jejuni and Campylobacter coli Isolated from Retail Chickens in Beijing, China
Source: Microorganisms. 2024 Aug 6;12(8):1601. doi: 10.3390/microorganisms12081601 (PMC11356118; doi:10.3390/microorganisms12081601)
Supplement: Supplementary file 1 [file microorganisms-12-01601-s001.zip]

Archive with 1 entries (1 files):
- microorganisms-3046037-supplementary.pdf
